# Supplementary material for: Sleep in Juvenile Idiopathic Arthritis: An Exploratory Investigation of Heart Rate Variability
Source: Brain Sci. 2025 Jun 17;15(6):648. doi: 10.3390/brainsci15060648 (PMC12191250; doi:10.3390/brainsci15060648)
Supplement: Supplementary file 1 [file brainsci-15-00648-s001.zip]

Archive with 1 entries (1 files):
- brainsci-3651298-supplementary.pdf
